# Supplementary material for: DNA Sequence Profiles of the Colorectal Cancer Critical Gene Set KRAS-BRAF-PIK3CA-PTEN-TP53 Related to Age at Disease Onset
Source: PLoS One. 2010 Nov 12;5(11):e13978. doi: 10.1371/journal.pone.0013978 (PMC2980471; doi:10.1371/journal.pone.0013978)
Supplement: Table S1 — Relation of mutational and clinical data on tumors from included patients. NS = not significant, NA = not applicable. All P-values <0.20 are shown in the table, and P<0.05 is high-lighted in bold. (0.03 MB XLS) [file pone.0013978.s001.xls]

## Sheet: Table S1
Total series, n=181
	Sex	Local-Regional	Tumor location	MSI	KRASmut	BRAFmut	PIK3CAmut	PTENmut	TP53mut
Sex	0	0.025	NS	0.086	NS	0.002	NS	0.103	NS
Local-Regional	0.025	0	NS	0.034	NS	NS	0.079	0.024	NS
Tumor location	NS	NS	0	<0.001	NS	<0.001	NS	0.013	<0.001
MSI	0.086	0.034	<0.001	0	0.065	<0.001	0.038	0.005	<0.001
KRASmut	NS	NS	NS	0.065	0	<0.001	NS	NS	NS
BRAFmut	0.002	NS	<0.001	<0.001	<0.001	0	NS	0.046	0.004
PIK3CAmut	NS	0.079	NS	0.038	NS	NS	0	0.119	0.16
PTENmut	0.103	0.024	0.013	0.005	NS	0.046	0.119	0	NS
TP53mut	NS	NS	<0.001	<0.001	NS	0.004	0.16	NS	0
<50 years at onset, n=45
Sex	0	NS	NS	NS	NS	NS	NA	NS	NS
Local-Regional	NS	0	NS	NS	0.054	NS	NA	NS	NS
Tumor location	NS	NS	0	0.006	NS	0.177	NA	NS	0.036
MSI	NS	NS	0.006	0	NS	NS	NA	NS	0.001
KRASmut	NS	0.054	NS	NS	0	NS	NA	NS	NS
BRAFmut	NS	NS	0.177	NS	NS	0	NA	NS	NS
PIK3CAmut	NA	NA	NA	NA	NA	NA	0	NA	NS
PTENmut	NS	NS	NS	NS	NS	NS	NA	0	NS
TP53mut	NS	NS	0.036	0.001	NS	NS	NA	NS	0
51-70 years at onset, n=67
Sex	0	NS	0.033	NS	NS	0.052	NS	NS	NS
Local-Regional	NS	0	NS	0.072	0.034	NS	0.057	NS	NS
Tumor location	0.033	NS	0	<0.001	NS	0.009	NS	NS	0.011
MSI	NS	0.072	<0.001	0	NS	0.001	0.047	0.094	0.001
KRASmut	NS	0.034	NS	NS	0	0.026	NS	NS	NS
BRAFmut	0.052	NS	0.009	0.001	0.026	0	NS	NS	NS
PIK3CAmut	NS	0.057	NS	0.047	NS	NS	0	NS	0.148
PTENmut	NS	NS	NS	0.094	NS	NS	NS	0	NS
TP53mut	NS	NS	0.011	0.001	NS	NS	0.148	NS	0
>70 years at onset, n=69
Sex	0	0.05	NS	0.139	NS	0.066	NS	NS	NS
Local-Regional	0.05	0	NS	NS	0.115	NS	NS	NS	NS
Tumor location	NS	NS	0	0.002	NS	0.015	NS	0.069	NS
MSI	0.139	NS	0.002	0	0.025	<0.001	NS	0.027	0.04
KRASmut	NS	0.115	NS	0.025	0	0.003	NS	NS	NS
BRAFmut	0.066	NS	0.015	<0.001	0.003	0	NS	0.02	0.002
PIK3CAmut	NS	NS	NS	NS	NS	NS	0	NS	NS
PTENmut	NS	NS	0.069	0.027	NS	0.02	NS	0	NS
TP53mut	NS	NS	NS	0.04	NS	0.002	NS	NS	0
