# Supplementary material for: DNA Sequence Profiles of the Colorectal Cancer Critical Gene Set KRAS-BRAF-PIK3CA-PTEN-TP53 Related to Age at Disease Onset
Source: PLoS One. 2010 Nov 12;5(11):e13978. doi: 10.1371/journal.pone.0013978 (PMC2980471; doi:10.1371/journal.pone.0013978)
Supplement: Table S2 — Details of clinical and mutational data from KRAS, BRAF, PIK3CA, PTEN and TP53. * F = female, M = male. # patients included in Table 2. § results from MLPA. (0.05 MB XLS) [file pone.0013978.s002.xls]

## Sheet: Table S2
Patient ID	Sex*	Age at onset	Tumor stage	Tumor location	MMR deficiency	Mutated genes/ Genes scored	KRAS result	BRAF result	PTEN result	TP53 result	PIK3CA result
0083	F	27	III	Right	MSS	2/5	Wt	Wt	c.878del1	c.637C>T	Wt
0089	M	27	II	Right	MSS	1/5	Wt	Wt	Wt	c.637C>T	Wt
0039#	F	28	I	Left	MSS	2/5	Wt	Wt	Del§	c.97del11	Wt
121	F	29	IV	Left	MSS	2/5	c.26G>C	Wt	Wt	c.844C>T	Wt
0048#	F	30	I	Rectum	MSS	1/5	Wt	Wt	c.19G>T/c.895G>T	Wt	Wt
0090	F	30	II	Left	MSS	1/5	Wt	Wt	Wt	c.577C>A	Wt
0010#	F	34	IV	Right	MSS	2/5	c.26G>A	Wt	Del§	Wt	Wt
0022#	F	34	IV	Right	MSS	2/5	c.26G>A	Wt	Wt	c.524G>A	Wt
0071	M	34	IV	Rectum	MSS	1/5	Wt	Wt	Wt	c.725G>A	Wt
0075	M	35	III	Right	MSI	1/5	c.29G>A	Wt	Wt	Wt	Wt
036	M	35	III	Rectum	MSS	1/5	Wt	Wt	Wt	c.833C>T	Wt
0082	F	36	II	Rectum	MSI	1/5	Wt	Wt	c.254T>G/c.388C>T	Wt	Wt
0084	F	36	II	Left	MSS	0/5	Wt	Wt	Wt	Wt	Wt
0006	M	36	II	Left	MSS	1/5	Wt	Wt	Wt	c.817C>T	Wt
0080	M	36	III	Left	MSS	1/5	Wt	Wt	Wt	c.637C>T	Wt
0026	F	38	I	Rectum	MSS	1/5	Wt	Wt	Wt	c.672G>T	Wt
008	F	39	I	Left	MSS	1/5	Wt	Wt	Wt	c.524G>A	Wt
0041#	M	40	III	Rectum	MSS	2/5	c.26G>A	Wt	Wt	c.524G>A	Wt
0007#	F	41	III	Rectum	MSS	2/5	c.26G>A	Wt	Wt	c.821T>C	Wt
0079	F	41	III	Left	MSS	2/5	Wt	c.1799T>A	Wt	c.773A>C	Wt
0023#	F	42	III	Rectum	MSS	2/5	c.26G>A	Wt	Wt	c.856G>A	Wt
0066#	M	42	III	Right	MSS	1/5	Wt	Wt	Wt	c.742C>T	Wt
0034#	M	43	III	Right	MSS	1/5	c.25G>T	Wt	Wt	Wt	Wt
0043#	M	43	III	Left	MSS	2/3	ND	ND	Wt/ND§	c.818G>A	Wt
0087	M	43	II	Rectum	MSS	1/5	Wt	Wt	Wt	c.524G>A	Wt
0004#	F	44	IV	Right	MSS	2/5	Wt	c.1799T>A	Wt	c.845G>C	Wt
0065#	M	44	II	Rectum	MSS	2/5	Wt	Wt	c.820T>C	c.844C>T	Wt
0002#	M	45	III	Right	MSI	0/5	Wt	Wt	Wt	Wt	Wt
0038#	F	45	III	Rectum	MSS	0/5	Wt	Wt	Wt	Wt	Wt
0069	M	45	II	Rectum	MSS	0/4	ND	Wt	Wt	Wt	Wt
0086	M	45	II	Left	MSS	2/5	c.29G>A	Wt	Wt	c.743G>A	Wt
0021#	F	46	I	Rectum	MSS	0/5	Wt	Wt	Wt	Wt	Wt
0040#	M	46	III	Left	MSS	1/5	c.25G>T	Wt	Wt	Wt	Wt
0063#	M	46	III	Right	MSI	0/5	Wt	Wt	Wt	Wt	Wt
0016#	M	46	III	Left	MSS	1/5	Wt	Wt	Wt	c.742C>T	Wt
0032#	M	47	III	Left	MSS	2/5	Wt	Wt	Del§	c.743G>A	Wt
0051#	F	47	II	Left	MSS	2/5	c.26G>A	Wt	Wt	c.380C>T	Wt
0070	F	47	II	Rectum	MSS	2/5	c.26G>A	Wt	Wt	c.707A>G	Wt
0003#	F	48	II	Rectum	MSS	0/5	Wt	Wt	Wt	Wt	Wt
0088	F	48	II	Left	MSS	1/5	Wt	Wt	Wt	c.713G>T	Wt
0020#	M	49	II	Right	MSI	0/5	Wt	Wt	Wt	Wt	Wt
0091	F	49	II	Right	MSI	1/5	Wt	c.1799T>A	Wt	Wt	Wt
0024#	F	49	IV	Rectum	MSS	2/5	Wt	Wt	Del§	c.637C>T	Wt
0028#	M	49	II	Left	MSS	1/5	Wt	Wt	Wt	c.578A>G	Wt
0049	M	50	IV	Rectum	MSS	1/5	c.26G>C	Wt	Wt	Wt	Wt
0027	M	51	II	Right	MSS	0/5	Wt	Wt	Wt	Wt	Wt
0073	F	51	II	Right	MSS	1/5	Wt	Wt	Wt	c.817C>T	Wt
0081	F	51	III	Right	MSS	3/5	Wt	c.1799T>A	Del§	c.584T>A	Wt
0015	M	52	I	Right	MSS	2/5	c.25G>A	Wt	Del§	Wt	Wt
0037	M	52	II	Rectum	MSS	1/5	c.26G>T	Wt	Wt	Wt	Wt
0044	F	52	III	Right	MSS	1/5	Wt	c.1799T>A	Wt	Wt	Wt
0085	M	52	II	Rectum	MSS	0/5	Wt	Wt	Wt	Wt	Wt
0064	M	52	II	Right	MSS	3/5	c.26G>A	Wt	c.45AZT/Del§	c.743G>A	Wt
0057	F	53	II	Right	MSI	1/5	c.29G>A	Wt	Wt	Wt	Wt
0072	M	53	II	Rectum	MSS	0/5	Wt	Wt	Wt	Wt	Wt
0077	F	53	III	Rectum	MSS	0/5	Wt	Wt	Wt	Wt	Wt
0005	F	53	II	Rectum	MSS	1/5	Wt	Wt	Wt	c.743G>A	Wt
0076	M	53	III	Right	MSS	2/5	Wt	c.1799T>A	Wt	c.569C>T	Wt
039	M	53	I	Rectum	MSS	1/5	Wt	Wt	Wt	c.279del2	Wt
0042	M	54	IV	Left	MSS	0/5	Wt	Wt	Wt	Wt	Wt
0055	M	54	IV	Left	MSS	0/5	Wt	Wt	Wt	Wt	Wt
0067	M	54	IV	Rectum	MSS	0/5	Wt	Wt	Wt	Wt	Wt
0054	M	54	III	Rectum	MSS	1/5	Wt	Wt	Wt	c.785G>T	Wt
0068	M	54	I	Left	MSS	2/5	c.25G>T	Wt	Wt	c.324ins9	Wt
116	M	57	III	Rectum	MSS	0/5	Wt	Wt	Wt	Wt	Wt
115	F	57	I	Right	MSI	3/5	Wt	c.1799T>A	c.795del1	Wt	c.3140A>G
043	F	58	III	Left	MSS	1/5	Wt	Wt	Wt	c.792del3	Wt
070	M	58	III	Left	MSS	2/5	c.29G>A	Wt	Wt	c.817C>T	Wt
107	M	58	I	Left	MSS	2/5	c.26G>T	Wt	Wt	c.481G>A	Wt
134	M	58	III	Rectum	MSS	3/5	c.25G>T	Wt	Del§	c.514G>T	Wt
013	F	59	II	Right	MSS	1/5	c.26G>A	Wt	Wt	Wt	Wt
069	M	59	I	Rectum	MSS	0/5	Wt	Wt	Wt	Wt	Wt
091	F	59	IV	Right	MSS	0/5	Wt	Wt	Wt	Wt	Wt
027	F	59	III	Right	MSS	2/5	Wt	c.1799T>A	Wt	c.482C>A	Wt
119	M	59	II	Right	MSS	2/5	c.25G>T	Wt	Wt	c.733G>A	Wt
077	M	62	III	Left	MSS	0/5	Wt	Wt	Wt	Wt	Wt
139	M	62	IV	Rectum	MSS	0/5	Wt	Wt	Wt	Wt	Wt
009	F	62	I	Left	MSS	1/5	Wt	Wt	Wt	Wt	c.1571G>A
006	M	62	I	Right	MSS	3/5	c.28G>T	Wt	Del§	c.817C>T	Wt
026	F	62	II	Right	MSS	1/5	Wt	Wt	Wt	c.645del9	Wt
014	M	63	III	Rectum	MSS	0/5	Wt	Wt	Wt	Wt	Wt
058	M	63	III	Rectum	MSS	0/5	Wt	Wt	Wt	Wt	Wt
147	F	63	II	Right	MSI	1/5	Wt	c.1799T>A	Wt	Wt	Wt
010	M	63	II	Right	MSI	2/5	c.26G>A	Wt	Wt	Wt	c.1633G>A
169	F	63	II	Rectum	MSS	2/5	c.25G>A	Wt	Wt	Wt	c.1625A>T
101	F	63	III	Rectum	MSS	2/5	c.25G>T	Wt	Wt	c.817C>T	Wt
033	F	64	I	Right	MSI	1/5	Wt	Wt	c.70G>A/Del§	Wt	Wt
072	M	64	III	Right	MSI	1/5	c.29G>A	Wt	Wt	Wt	Wt
073	F	64	IV	Right	MSS	0/5	Wt	Wt	Wt	Wt	Wt
078	M	64	IV	Rectum	MSS	1/4	ND	c.1799T>A	Wt	Wt	Wt
111	M	64	III	Rectum	MSS	0/5	Wt	Wt	Wt	Wt	Wt
166	F	64	III	Right	MSS	1/5	Wt	Wt	Wt	c.559G>A	Wt
050	F	65	II	Right	MSS	1/5	c.29G>A	Wt	Wt	Wt	Wt
052	M	65	II	Rectum	MSS	0/5	Wt	Wt	Wt	Wt	Wt
131	M	65	III	Right	MSS	1/5	c.25G>T	Wt	Wt	Wt	Wt
096	F	65	II	Left	MSS	1/5	Wt	Wt	Wt	c.844C>T	Wt
124	M	65	III	Left	MSS	1/5	Wt	Wt	Wt	c.817C>T	Wt
015	F	66	III	Right	MSI	1/5	Wt	c.1799T>A	Wt	Wt	Wt
083	F	66	I	Rectum	MSS	1/5	c.26G>T	Wt	Wt	Wt	Wt
029	F	66	II	Left	MSS	1/5	Wt	Wt	Wt	c.734G>A	Wt
031	F	67	II	Right	MSI	1/5	Wt	c.1799T>A	Wt	Wt	Wt
057	M	67	I	Rectum	MSS	0/5	Wt	Wt	Wt	Wt	Wt
144	F	67	III	Right	MSI	1/5	Wt	c.1799T>A	Wt	Wt	Wt
011	F	67	III	Left	MSS	1/5	Wt	Wt	Wt	c.817C>T	Wt
063	F	67	IV	Left	MSS	1/5	Wt	Wt	Wt	c.637C>T	Wt
085	F	68	I	Rectum	MSI	1/5	Wt	c.1799T>A	Wt	Wt	Wt
113	F	68	II	Left	MSS	1/5	Wt	Wt	Wt	c.536A>G	Wt
143	M	68	I	Rectum	MSS	2/5	c.28G>C	Wt	Wt	c.586C>T	Wt
032	M	69	I	Right	MSI	1/5	Wt	c.1799T>A	Wt	Wt	Wt
037	M	69	II	Right	MSI	1/5	Wt	Wt	Wt	Wt	c.1638G>T
040	M	69	IV	Left	MSS	1/5	Wt	Wt	Wt	c.303ins5	Wt
086	F	70	II	Right	MSI	1/5	c.29G>A	Wt	Wt	Wt	Wt
060	M	71	I	Rectum	MSS	0/5	Wt	Wt	Wt	Wt	Wt
138	M	71	I	Left	MSS	0/5	Wt	Wt	Wt	Wt	Wt
001#	F	71	I	Left	MSS	2/5	c.25G>A	Wt	Wt	c.638G>T	Wt
019#	M	71	III	Right	MSI	1/5	Wt	Wt	Wt	c.1143del1	Wt
025	M	71	I	Left	MSS	1/5	Wt	Wt	Wt	c.742C>T	Wt
154	F	71	IV	Left	MSS	1/5	Wt	Wt	Wt	c.734G>A	Wt
017#	F	73	II	Rectum	MSS	1/5	Wt	Wt	Wt	c.517G>A	Wt
074	M	73	I	Right	MSS	1/5	Wt	Wt	Wt	c.701A>G	Wt
136	F	73	I	Rectum	MSS	1/5	Wt	Wt	Wt	c.615T>A	Wt
117	F	74	II	Right	MSI	2/5	Wt	c.1799T>A	c.2T>C	Wt	Wt
158	F	74	III	Rectum	MSS	1/5	c.29G>A	Wt	Wt	Wt	Wt
061#	F	74	IV	Right	MSS	3/5	c.26G>A	Wt	c.871G>T	c.743G>A	Wt
098	M	74	III	Left	MSS	1/5	Wt	Wt	Wt	c.596G>T	Wt
002#	M	75	I	Rectum	MSS	1/5	Wt	Wt	c.302T>C	Wt	Wt
045	M	75	I	Right	MSI	1/5	Wt	c.1799T>A	Wt	Wt	Wt
114	F	75	II	Right	MSS	0/5	Wt	Wt	Wt	Wt	Wt
068	F	75	II	Right	MSS	2/5	c.26G>C	Wt	Wt	c.844C>T	Wt
099	F	75	III	Rectum	MSS	1/5	Wt	Wt	Wt/ND§	c.618ins5	Wt
153	F	77	III	Right	MSS	1/5	c.29G>A	Wt	Wt	Wt	Wt
021#	M	77	I	Left	MSS	1/5	Wt	Wt	Wt	c.582del7	Wt
024	M	77	III	Right	MSS	3/5	c.26G>T	Wt	Del§	c.743G>A	Wt
089	F	77	III	Rectum	MSS	1/5	Wt	Wt	Wt	c.844C>T	Wt
151	F	77	I	Left	MSS	2/5	c.183A>C	Wt	Wt	c.734G>A	Wt
082	M	78	IV	Left	MSS	0/5	Wt	Wt	Wt	Wt	Wt
171	M	78	II	Rectum	MSS	1/5	c.26G>T	Wt	Wt	Wt	Wt
018#	M	78	III	Left	MSS	1/5	Wt	Wt	Wt	c.844C>T	Wt
041	M	78	III	Right	MSS	2/5	c.29G>A	Wt	Wt	c.524G>A	Wt
088	M	78	II	Rectum	MSI	1/5	Wt	Wt	Wt	c.742C>T	Wt
172	F	78	I	Right	MSS	1/5	Wt	Wt	Wt	c.743G>A	Wt
003	F	79	II	Right	MSS	2/5	c.26G>A	Wt	Del§	Wt	Wt
051#	M	79	II	Left	MSS	1/5	c.25G>T	Wt	Wt	Wt	Wt
165	M	79	III	Right	MSI	1/5	Wt	c.1799T>A	Wt	Wt	Wt
044#	M	79	III	Right	MSS	2/5	c.26G>A	Wt	Wt	c.450ins1	Wt
167	M	80	II	Left	MSS	1/5	Wt	Wt	Wt	c.524G>A	Wt
118	F	81	II	Right	MSI	1/5	Wt	c.1799T>A	Wt	Wt	Wt
122	M	81	III	Rectum	MSS	0/5	Wt	Wt	Wt	Wt	Wt
028#	F	81	II	Left	MSS	2/5	c.183A>C	Wt	Wt	Wt	c.3141T>G
035#	F	81	I	Left	MSS	1/5	Wt	Wt	Wt	c.818G>A	Wt
038#	F	81	II	Left	MSS	2/5	Wt	c.1799T>A	Wt	c.498del2	Wt
067	M	81	II	Left	MSS	1/5	Wt	Wt	Wt	c.461G>T	Wt
123	F	81	II	Left	MSS	1/5	Wt	Wt	Wt	c.844C>T	Wt
053#	M	83	III	Left	MSS	0/5	Wt	Wt	Wt	Wt	Wt
056#	M	83	III	Rectum	MSS	1/5	Wt	c.1799T>A	Wt	Wt	Wt
150	M	83	III	Right	MSS	1/5	c.26G>A	Wt	Wt	Wt	Wt
059#	F	83	II	Rectum	MSS	1/5	Wt	Wt	Wt	c.589G>A	Wt
129	M	83	II	Right	MSS	3/5	c.26G>T	Wt	c.196A>G/c.514A>T/Del§	c.638G>A	Wt
054#	M	83	III	Right	MSS	3/5	c.26G>T	Wt	Wt	c.561ins7	c.1624G>A
012	F	84	II	Right	MSI	2/5	Wt	c.1799T>A	c.697C>T/c.863del1	Wt	Wt
030	F	84	II	Right	MSI	1/5	Wt	c.1799T>A	Wt	Wt	Wt
048	F	84	II	Right	MSS	0/5	Wt	Wt	Wt	Wt	Wt
140	M	84	II	Left	MSS	1/5	c.26G>A	Wt	Wt	Wt	Wt
148	F	84	III	Right	MSI	1/5	Wt	c.1799T>A	Wt	Wt	Wt
042	M	84	II	Right	MSS	1/5	Wt	Wt	Wt	?	Wt
066	F	84	II	Right	MSI	4/5	Wt	c.1799T>A	c.697C>T	c.703A>G	c.1635G>C
092	M	85	III	Right	MSS	1/5	c.26G>T	Wt	Wt	Wt	Wt
093	M	85	III	Rectum	MSS	1/5	c.26G>T	Wt	Wt	Wt	Wt
132	F	85	II	Right	MSI	2/5	Wt	c.1799T>A	c.750del2/c.964del1	Wt	Wt
071	M	85	I	Rectum	MSS	2/5	c.29G>A	Wt	Wt	c.527G>A	Wt
145	F	86	III	Right	MSS	2/5	c.29G>A	Wt	Wt	c.592G>T	Wt
007#	F	87	I	Rectum	MSI	2/5	c.26G>A	Wt	Wt	c.844C>T	Wt
108	F	87	I	Left	MSS	1/5	Wt	Wt	Wt	c.916C>T	Wt
137	M	88	II	Right	MSS	0/5	Wt	Wt	Wt	Wt	Wt
094	F	88	II	Left	MSS	1/5	Wt	Wt	Wt	c.637C>T	Wt
080	F	89	I	Right	MSI	1/5	Wt	c.1799T>A	Wt	Wt	Wt
075	F	90	III	Rectum	MSS	3/5	c.29G>A	Wt	Del§	c.818G>A	Wt
065	F	91	II	Right	MSS	3/5	c.29G>A	Wt	Del§	c.630ins28	Wt
127	F	92	II	Right	MSI	1/5	Wt	c.1799T>A	Wt	Wt	Wt
130	F	92	II	Right	MSS	0/5	Wt	Wt	Wt	Wt	Wt
097	M	93	III	Right	MSS	1/5	Wt	Wt	Wt	c.633del1	Wt
* F=female, M=male
# patients included inTable 2
§ results from MLPA
