# Supplementary material for: DNA Sequence Profiles of the Colorectal Cancer Critical Gene Set KRAS-BRAF-PIK3CA-PTEN-TP53 Related to Age at Disease Onset
Source: PLoS One. 2010 Nov 12;5(11):e13978. doi: 10.1371/journal.pone.0013978 (PMC2980471; doi:10.1371/journal.pone.0013978)
Supplement: Table S3 — Clinical characteristics in different age groups. Distribution of clinical data in the total consecutive series, young in consecutive series (patients under age 55 years), early onset series (<55 years), and in the total series of patients. (0.03 MB XLS) [file pone.0013978.s003.xls]

## Sheet: Table S3
		Consecutive series, n=132 (%)	Young (<55 years) in consecutive series, n=15 (%)	Early onset (<55 years) series, n=49 (%)	Total series, n=181 (%)
Age at onset of disease	Min	29	29	27	27
	Max	93	54	54	93
	Mean	70	43	46	63
	Median	71	43	45	64
Sex	Male	65 (49)	9 (60)	26 (53)	90 (50)
	Female	67 (51)	6 (40)	23 (47)	91 (50)
Tumor location in colon/rectum	Right	57 (43)	3 (20)	17 (35)	74 (41)
	Left	36 (27)	4 (27)	15 (31)	51 (28)
	Rectum	39 (30)	8 (53)	17 (35)	56 (31)
Stage	I	29 (22)	2 (13)	6 (12)	35 (19)
	II	47 (36)	5 (33)	19 (39)	66 (37)
	III	44 (33)	5 (33)	17 (35)	61 (34)
	IV	12 (9)	3 (20)	7 (14)	19 (11)
