# Supplementary material for: DNA Sequence Profiles of the Colorectal Cancer Critical Gene Set KRAS-BRAF-PIK3CA-PTEN-TP53 Related to Age at Disease Onset
Source: PLoS One. 2010 Nov 12;5(11):e13978. doi: 10.1371/journal.pone.0013978 (PMC2980471; doi:10.1371/journal.pone.0013978)
Supplement: Table S4 — PCR and primer details for genes analyzed. *M13 forward primer (TGTAAAACGACGGCCAGT). #M13 reverse primer (CAGGAAACAGCTATGACC). (0.03 MB XLS) [file pone.0013978.s004.xls]

## Sheet: Table S4
Gene	Fragment	Exons	Product size	5' primer sequence	3' primer sequence	Annealing temp (°C)	Number of cycles
KRAS	1	2	256	actggtggagtatttgatag	aggaccattctttgatac	50°C	30
	2	3	511	ataatagccaatcctaa	ctttgctaatgccat	50°C	45
BRAF	1	15	224	tcataatgcttgctctgatagga	tccactgattaaatttttggcc	50°C	35
PIK3CA	1	9	487	gattggttctttcctgtctct	ccacaaatatcaatttacaaccattg	58°C	35
	2	20	826	aagcctctctaattttgtgac	aaactccagtttacttacacc	54°C	35
PTEN	1	1	484	cagccgttcggaggatta	atatgacctagcaacctgacca	60°C	35
	2	2	509	gtactttagttgtgtgatgtataaaccgt	ctgaagtccattaggtacggtaa	60°C	35
	3	3	726	atgtttgtgagggtcgaatg	ggacttcttgacttaatcggtttag	60°C	35
	4	4	295	ggggtgataacagtatctacttaatag	attgttatgacagtaagatacagtctatcg	60°C	35
	5	5	426	atgcaacatttctaaagttacctac	cacctcaataaaactgaaggaaaaa	60°C	35
	6	6	295	aatgtatatatgttcttaaatggctacga	tgttccaatacatggaaggatg	60°C	35
	7	7	882	ttgctgatattaatcattaaaatcgtt	aataatcaagtcttaagaaacgttaagg	60°C	35
	8	8	376	tgtttaacataggtgacagattttctt	tcacatacatacaagtcaacaacc	60°C	35
	9	9	643	ggcctcttaaagatcatgtttg	cactttttataaaactggaataaaacg	60°C	35
TP53	1	2, 3, 4	837	*tcagacactggcatggtgtt	#gccaaagggtgaagaggaat	60°C	35
	2	5, 6	464	*cacttgtgccctgactttca	#cttaacccctcctcccagag	60°C	35
	3	7, 8, 9	887	*cctgcttgccacaggtct	#aagaaaacggcattttgagtg	60°C	35
	4	10	300	*tgcatgttgcttttgtaccg	#gaaggcaggatgagaatgga	60°C	35
	5	11	257	*aaagcattggtcagggaaaa	#gcaagcaagggttcaaagac	60°C	35
